# Supplementary material for: A secreted C-type lectin in Periplaneta americana functioning in antibacterial activity, innate immune signaling and leg regeneration
Source: Front Immunol. 2026 Jan 20;16:1730116. doi: 10.3389/fimmu.2025.1730116 (PMC12864434; doi:10.3389/fimmu.2025.1730116)
Supplement: Supplementary file 2 [file Table1.xlsx]

## Sheet: RT-PCR primers
Primer names	Primer sequence (5’ → 3’)
PaSCL-Ad-pGEM-F	tgaattcgcggccgcctgcagATGGCGGGCTTATGTG
PaSCL-Ad-pGEM-R	catccaacgcgttgggagctcTTACACGATTCCAGGG
PaSCL-Reg-pGEM-F	tgaattcgcggccgcctgcagATGGGCGCTGGAAGCTGT
PaSCL-Reg-pGEM-R	catccaacgcgttgggagctcCTAGTAAGATGTTGTATCCAGGG
Regenectin-pGEM-F	tgaattcgcggccgcctgcagATGCAGAACTTCAAACGG
Regenectin-pGEM-R	catccaacgcgttgggagctcCTACCAGAGCTCCTGCTC
unpaired-pGEM-F	tgaattcgcggccgcctgcagATGAGAACGAGAAGAAGTAGCAGGC
unpaired-pGEM-R	catccaacgcgttgggagctcGGAGGTTAACTTCTGTTTGAAGTACTCG
PaSCL-Ad-pet28a-F	agcaaatgggtcgcggatccCAGAGAATCACCACGATACAGCTG
PaSCL-Ad-pet28a-R	tggtggtggtggtgctcgagTTACCCCTGGGACGTGGAG
PaSCL-Reg-pet28a-F	agcaaatgggtcgcggatccCAGAGAATCACCACGATACAGCTG
PaSCL-Reg-pet28a-R	tggtggtggtggtgctcgagCTAGTAAGATGTTGTATCCAGGG
Regenectin-pet28a-F	agcaaatgggtcgcggatccCAGTCTTGTCCTGCACAGAA
Regenectin-pet28a-R	tggtggtggtggtgctcgagCCAGAGCTCCTGCTCGCA

## Sheet: qRT-PCR primers
Primer names	Primer sequence (5’ → 3’)	Efficiency
Actin-qRT-F	CATCCTGCGTTTGGATCTGG	1.90458
Actin-qRT-R	TTTCTCGTTCGGCAGTGGTG
PaSCLec-qRT-F	TGTGGGCAGCTGAAGGACTTCA	1.99747
PaSCLec-qRT-R	TTACCCCTGGGACGTGGAGACT
attacin-1-qRT-F	TGTTCGGCGGAGGACTTTCG	1.94245
attacin-1-qRT-R	CCTTGGCAGACAGTTCGGTTC
termicin-1-qRT-F	TGGTCGTTGTCGGCGTCTTC	1.87403
termicin-1-qRT-R	GCTCTCCTGAAGTTGATGCTGTG
termicin-2-qRT-F	CACATTCATTGCACAACATCCTACAG	1.92314
termicin-2-qRT-R	TGAACTTGTTACTCAGTTGAACTTTGC
defensin-1-qRT-F	GAGCGACGACGGCAGGAG	2.00416
defensin-1-qRT-R	TGTCCCATTCCCACGAGATGC
defensin-2-qRT-F	CCCAACAGAGGGAGAACATATTCG	1.94134
defensin-2-qRT-R	CCTTGGTTCATCGCTAGACAGTG
defensin-3-qRT-F	CCGCATCGCAAGAGCAACC	1.98032
defensin-3-qRT-R	AGACAGTGAGCCGCACAGAG
Dorsal-qRT-F	GAGCCAAGGGATTACAGACACAAC	1.86231
Dorsal-qRT-R	GTCGTCGTCATACAGGTCTTCAAC
Relish-qRT-F	CAGTTGAAGAAGGAAGCGTGGAC	1.8805
Relish-qRT-R	AGGCATATTGGCAGCATTGACATC
stat-qRT-F	TCAACCTCAGTCTCCAGATCCAAG	1.86075
stat-qRT-R	TTCCCACACCACCAGCATCC
unpaired-qRT-F	TGGCTGCCGACTACAGAAGA	1.85211
unpaired-qRT-R	GTCCCATACGACCTGCTCAA
Note:The amplification efficiency of each primer pair was calculated using a twofold dilution series of a cDNA mixture according to the equation: E = 10(−1/slope)

## Sheet: Primers for dsRNA synthesis
Primers for dsRNA synthesis
Primers names	Primer sequence (5’→ 3’)
Mock-dsRNA-F	ACTCACTATAGGGCGAATTG
Mock-dsRNA-R	GCTATGCATCCAACGCGT
PaSCLec-dsRNA-F	CATAAGCCGCATGAACCC
PaSCLec-dsRNA-R	TCGTCCGTATCCCAGTCC
unpaired-dsRNA-F	GTTCGTCGTCGTTGAGGC
unpaired-dsRNA-R	ACAACCCAGGACGGACAC
Note: All the primers in this Table with T7 promoter sequences “GGATCCTAATACGAC TCACTATAGG” at their 5’ ends for dsRNA synthesis.
